# Supplementary material for: Lasting Shifts in Musculoskeletal Injuries Across Pre-, During-, and Post-Pandemic Periods: A Propensity Score-Matched Study
Source: J Clin Med. 2026 Jul 11;15(14):5441. doi: 10.3390/jcm15145441 (PMC13411168; doi:10.3390/jcm15145441)
Supplement: Supplementary file 1 [file jcm-15-05441-s001.zip]

Archive with 1 entries (1 files):
- jcm-4344061-supplementary.pdf
